# Supplementary material for: Community-Based Interventions in People with Palliative Care Needs: An Integrative Review of Studies from 2017 to 2022
Source: Healthcare (Basel). 2024 Jul 25;12(15):1477. doi: 10.3390/healthcare12151477 (PMC11311615; doi:10.3390/healthcare12151477)
Supplement: Supplementary file 1 [file healthcare-12-01477-s001.zip]

Archive with 1 entries (1 files):
- healthcare-3115739-supplementary.pdf
